# Supplementary material for: Cultural determinants influence assisted reproduction usage in Europe more than economic and demographic factors
Source: Hum Reprod. 2017 Sep 29;32(11):2305–14. doi: 10.1093/humrep/dex298 (PMC5850226; doi:10.1093/humrep/dex298)
Supplement: Supplementary Data [file dex298_replication_package.zip]

Archive with 5 entries (5 files):
- data.csv
- readme.txt
- replication.do
- shapefile.dbf
- shapefile.shp
