# Supplementary material for: Cultural determinants influence assisted reproduction usage in Europe more than economic and demographic factors
Source: Hum Reprod. 2017 Sep 29;32(11):2305–14. doi: 10.1093/humrep/dex298 (PMC5850226; doi:10.1093/humrep/dex298)
Supplement: Supplementary Data [file dex298_replication_package.zip › data.csv]

country	cntry	treatments	gdp	highedwomen	approval	index	Protestants	Catholics	Orthodox	Muslims
Albania	AL	92.645737	9.2616863	.8334468	4.2160001		.27200001	17.55887	17.05789	61.08437
Austria	AT	399.142	10.741458	11.18841	5.598	1	4.6700001	66.679398	2.3399999	5.0799999
Belgium	BE	1490.224	10.653833	22.893181	6.9489999	8	1.4299999	67.48658	.58399999	5.4962101
Bulgaria	BG	1027.95	9.6932802	19.626329	7.6409998	5	1.84	.986	81.950272	12.45281
Croatia	HR	469.34689	9.9585962	14.29213	6.223		.72000003	83.565224	5.0999999	1.9
Cyprus	CY	565.86041	10.36966	24.65341	5.9970002		1.39	1.02	66.754562	21.908609
Czech Republic	CZ	912.01178	10.276679	8.7174482	6.6350002	5	1.96	31.345791	.333	.0128
Denmark	DK	1487.95	10.710052	24.47319	7.9530001	6	82.19326	.68000001	.198	4.0511599
Estonia	EE	854.45477	10.166715	31.418989	6.4450002		16.43704	.43099999	12.24393	.26899999
Finland	FI	888.50018	10.61202	16.277929	7.3699999	6	74.657608	.20200001	1.1900001	.49700001
France	FR	692.39063	10.535964	11.52716	7.033	3	1.99883	59.690849	1.16	8.5869303
Germany	DE	502.37479	10.68199	15.49097	5.671		31.90037	31.289061	1.69428	5.02
Greece	GR	952.599	10.137945	31.88726	7.1939998	7	.214	1.22	90.608742	4.5900002
Hungary	HU	271.793	10.043151	19.99144	6.1240001	5	24.87112	59.804298	1.52	.236
Iceland	IS	1271.422	10.608735	19.840891	8.7700005	6	82.405159	3.03	.17399999	.175
Ireland	IE	457.19269	10.748346	35.787651	5.2020001		2.9100001	78.093788	.162	.75400001
Italy	IT	473.8999	10.497839	10.00811	5.039	0	.52399999	78.651489	.221	2.5799999
Kazakhstan	KZ	179.6606	10.016468	19.139191		8	.331	.97000003	23.7894	68.618073
Lithuania	LT	83.013977	10.112856	26.11784	5.9520001		1.26933	78.819077	4.8737798	.189
Macedonia	MK	325.91959	9.3816309		6.3670001		.53899997	.72100002	62.61021	33.377499
Moldova	MD	147.8282	8.3492384	11.89345	3.74		1.72	.49000001	94.479523	.40099999
Montenegro	ME	318.32999	9.5370464		7.0580001	4	2.4300001	3.45	69.715988	17.194901
Norway	NO	928.8587	11.087976	21.53997	7.4980001	3	86.237877	1.67	.123	2.8800001
Poland	PL	209.28191	10.078815	15.21559	5.1459999		.35299999	89.642227	1.5	.101
Portugal	PT	333.9523	10.183166	6.0456948	5.6440001		1.34	87.191238	.0113	.44299999
Romania	RO	30.195669	9.8513193	8.5614061	4.296		8.9300003	8.8500004	90.648537	.45199999
Russia	RU	174.2287	10.139217	26.39554	6.0159998	8	1.23	.54799998	78.242302	11.42216
Serbia	RS	144.0031	9.4809809	13.0424	6.0679998		1.3200001	6.1999998	82.758919	7.5599999
Slovenia	SI	1093.436	10.269585	20.481359	7.0110002	2	1.5	78.026237	3.4300001	2.4300001
Spain	ES	880.18628	10.373069	20.65761	7.177	6	.27500001	87.172768	.0088	2.3099999
Sweden	SE	971.80469	10.708287	24.456869	7.9619999	4	60.061218	1.51	1.4	3.8399999
Switzerland	CH	631.54449	10.961116	20.12764	6.0430002	2	31.896931	43.091331	1.48	5.1300001
Netherlands	NL	750.59387	10.751655	19.398939	7.1880002	6	18.179529	27.831791	.047600001	6.1500001
Ukraine	UA	123.0991	9.0449314	35.666592	5.8449998	7	2.01582	10.41402	70.139221	1.65
United Kingdom	GB	466.2869	10.531504	20.096689	5.9439998	8	47.178711	9.1999998	.86199999	3.9000001
