# Supplementary material for: Cultural determinants influence assisted reproduction usage in Europe more than economic and demographic factors
Source: Hum Reprod. 2017 Sep 29;32(11):2305–14. doi: 10.1093/humrep/dex298 (PMC5850226; doi:10.1093/humrep/dex298)
Supplement: Supplementary Data [file dex298_replication_package.zip › readme.txt]

The replication package to the manuscript “Cultural Determinants Influence
Assisted Reproduction Usage in Europe More than Economic and Demographic
Factors” includes 4 files:

- replication.do, a Stata 13 command file which conducts the analyses and
  creates the tables and figures,

- data.csv, a comma-separated values file which includes the data being analyzed,
  
- shapefile.shp, and 

- shapefile.dbf, two files necessay to generate the maps in Figure 1

To replicate the analyses, one needs to ensure that all four files are in the
same directory, open replication.do in Stata and execute it.
