# Supplementary material for: Cultural determinants influence assisted reproduction usage in Europe more than economic and demographic factors
Source: Hum Reprod. 2017 Sep 29;32(11):2305–14. doi: 10.1093/humrep/dex298 (PMC5850226; doi:10.1093/humrep/dex298)
Supplement: Supplementary Data [file dex298_replication_package.zip › replication.do]

clear
version 13

cd "C:\replication package\"

// Read in data
import delimited "data.csv", clear

// Figure 1: maps
  // Save data to plot onto map
preserve
keep cntry treatments approval
format treatments %6.0f
format approval %6.1f
saveold mapdata, replace
restore

preserve
  // Shapefile from http://www.naturalearthdata.com/downloads/10m-cultural-vectors/
shp2dta using "shapefile", database(countries) coordinates(coordinates) gencentroids(cc) genid(id) replace

  // Restrict coordinates to Europe
  // Source: https://en.wikipedia.org/wiki/Extreme_points_of_Europe
use coordinates, clear
replace _Y = . if _Y < 36
replace _Y = . if _Y > 71 & !missing(_Y)
replace _X = . if _X < -28 
replace _X = . if _X > 33 & !missing(_X)
saveold europecoordinates, replace

  // Create data set with Europe internal borders
clonevar id = _ID
merge m:1 id using countries, nogenerate
keep if CONTINENT == "Europe"
saveold europeoutline, replace
erase "coordinates.dta"

  // Merge map data with data to plot
use ISO_A2 NAME id using countries, clear
rename ISO_A2 cntry
replace cntry = "FR" if NAME == "France" // Somehow not correct in map
replace cntry = "NO" if NAME == "Norway" // Somehow not correct in map
drop if cntry == "-99"
merge 1:1 cntry using mapdata.dta, keep(matched) nogenerate

// Plot
spmap treatments using europecoordinates, id(id) fcolor(Oranges) polygon(data(europeoutline)) legstyle(2) clnumber(5) ///
                                     legend(position(9) ring(0)) ///
                                     legorder(hilo) ocolor(none ..) ///
                                     legtitle("{bf:ART treatments}" "(per 1,000,000 women 15-44 y.)" " ") legjunction({c 150}) ///
									 title("{bf:A}", justification(left) bexpand span) ///
									 name(treatmentmap, replace) nodraw
spmap approval using europecoordinates, id(id) fcolor(Oranges) polygon(data(europeoutline)) legstyle(2) clnumber(5) ///
                                     legend(position (9) ring(0)) ///
                                     legorder(hilo) ocolor(none ..) ///
                                     legtitle("{bf:Average ART approval}" "(on a scale of 1{c 150}10)" " ") legjunction({c 150}) ///
									 title("{bf:B}", justification(left) bexpand span) ///
									 name(valuesmap, replace) nodraw
graph combine treatmentmap valuesmap, name(figure1, replace) row(2) ysize(8)									 									 
graph export figure1.eps, preview(on) replace
graph export figure1.pdf, replace
restore

// Figure 2: ART comprehensive availability

graph dot index, over(country, sort(1) descending) nofill ylabel(0 (1) 9) ///
                 yscale(alt) ytitle(ART comprehensive availability) name(figure2, replace)
graph export figure2.eps, preview(on) replace
graph export figure2.pdf, replace
				 
// Figure 3: GDP, educated women
replace gdp = gdp * 1000
  // Generate numbers for labeling
  //  Round them to three decimal digits, then multiply by 1,000 to get integers
local log1 = round(log(1000), .001) * 1000
local log2 = round(log(1000 * 3), .001) * 1000
local log3 = round(log(1000 * 3 * 3), .001) * 1000
local log4 = round(log(1000 * 3 * 3 * 3), .001) *1000

  // Create labels for numbers to be labeled
label define gdp    `log2' "3,000" ///
                    `log3' "27,000" ///                    
                    `log4' "81,000"
label value gdp gdp
  
  // Plot
regress treatments gdp 
local r2 = round(e(r2), .01) // Round coeff.
twoway (scatter treatments gdp) ///
       (lfit treatments gdp) ///
	   (scatter treatments gdp if inlist(cntry, "DK", "BE", "MD"), msymbol(o)) ///
	   , xtitle(GDP per capita) ytitle("ART treatments" "per million women 15-44 y.") ///
	     xlabel(`log2' `log3' `log4', valuelabels) ///
	     title("{bf:A}", justification(left) bexpand span) ///
		 text(1488 10630 "Denmark", placement(west)) ///
		 text(1490 10900  "Belgium") ///		 
		 text(148   8550 "Moldova") ///		 		 
	     legend(order(2 "Linear fit R{char 178} = `r2'") ring(0) pos(11)) name(gdp, replace) nodraw

  // Unmultiply logged GDP again
replace gdp = gdp/1000
		 
regress treatments highedwomen
local r2 = round(e(r2), .01) // Round coeff.
twoway (scatter treatments highedwomen) ///
       (lfit treatments highedwomen) ///
	   (scatter treatments highedwomen if inlist(cntry, "IS", "KZ"), msymbol(o)) ///
	   , xtitle("% women 35-54 y. with tertiary education") ytitle("ART treatments" "per million women 15-44 y.") ///
	     title("{bf:B}", justification(left) bexpand span) ///
		 text(190 22.5 "Kazakhstan") ///
		 text(1245 22 "Iceland") ///
		 legend(order(2 "Linear fit R{char 178} = `r2'") ring(0) pos(11)) name(women, replace) nodraw
graph combine gdp women, name(figure3, replace) row(2) ysize(8) xsize(6) altshrink
graph export figure3.eps, preview(on) replace
graph export figure3.pdf, replace

// Figure 4: Approval and availability
regress treatments approval
local r2 = round(e(r2), .01) // Round coeff.
twoway (scatter treatments approval) ///
       (lfit treatments approval) ///
	   (scatter treatments approval if inlist(cntry, "IS", "BE", "DK", "MD"), msymbol(o)) ///
	   , xtitle("Average ART approval") ytitle("ART treatments" "per million women 15-44 y.") ///
	     xlabel(1 `""1" "Never" "justified""' 2 3 4 5 6 7 8 9 10 `""10" "Always" "justified""') ylabel(0 (500) 1500) ///
	     title("{bf:A}", justification(left) bexpand span) ///
		 text(1245 9.3 "Iceland") ///
		 text(1500 8.6 "Denmark") ///		 
		 text(1500 6.3 "Belgium") ///		 
		 text( 147 3.1 "Moldova") ///
	     legend(order(2 "Linear fit R{char 178} = `r2'") ring(0) pos(11)) name(approval, replace) nodraw

regress treatments index
local r2 = round(e(r2), .01) // Round coeff.
twoway (scatter treatments index) ///
       (lfit treatments index) ///
	   (scatter treatments index if inlist(cntry, "IT", "AT", "UA", "BE", "DK", "RU"), msymbol(o)) ///
	   , xtitle(ART comprehensive availability) ytitle("ART treatments" "per million women 15-44 y.") ///
 	     title("{bf:B}", justification(left) bexpand span) ///
		 xlabel(0 (1) 9) ///
		 text(1500 6.6 "Denmark") ///		 
		 text(1500 8.6 "Belgium") ///		 
		 text(470  0.4 "Italy") ///
		 text(400  1.6 "Austria") ///
		 text(120  7.5 "Ukraine") ///
		 text(210  8.0  "Kazakhstan", placement(west)) ///
		 text(150  8.0 "Russia", placement(east)) ///
    	 legend(order(2 "Linear fit R{char 178} = `r2'") ring(0) pos(7)) name(policy, replace) nodraw
graph combine approval policy, name(figure4, replace) row(2) ysize(8) xsize(6) altshrink
graph export figure4.eps, preview(on) replace
graph export figure4.pdf, replace

// Figure 5: Religion
regress treatments protestants
local r2 = round(e(r2), .01) // Round coeff.
twoway (scatter treatments protestants) ///
       (lfit treatments protestants) ///
	   (scatter treatments protestants if inlist(cntry, "DK", "SE", "IS", "NO", "FI", "BE"), msymbol(o)) ///
	   , xtitle(% Protestant) ytitle("ART treatments" "per million women 15-44 y.") ///
	     title("{bf:A}", justification(left) bexpand span) ///
		 text(1500 89  "Denmark") ///		 
		 text(1250 88 "Iceland") ///		 
		 text(960  66 "Sweden") ///
		 text(920  92 "Norway") ///
		 text(870  80 "Finland") ///
		 text(1500 8  "Belgium") ///
	     legend(order(2 "Linear fit R{char 178} = `r2'") ring(0) pos(5)) name(protestan, replace) nodraw
		
regress treatments catholics
local r2 = round(e(r2), .01) // Round coeff.
twoway (scatter treatments catholics) ///
       (lfit treatments catholics) ///
	   (scatter treatments catholics if inlist(cntry, "BE", "PL", "ES", "IT", "SI", "DK"), msymbol(o)) ///
	   , xtitle(% Catholic) ytitle("ART treatments" "per million women 15-44 y.") ///
	     title("{bf:B}", justification(left) bexpand span) ///
	   text(1500 69 "Belgium", placement(east)) ///
	   text(200  91 "Poland", placement(east)) ///
	   text(880  88 "Spain", placement(east)) ///
	   text(470  79 "Italy", placement(west)) ///
	   text(1093 77 "Slovenia", placement(west)) ///
	   text(1487  1 "Denmark", placement(east)) ///	   
	   legend(order(2 "Linear fit R{char 178} = `r2'") ring(0) pos(12)) name(catholics, replace) 
	   
regress treatments orthodox
local r2 = round(e(r2), .01) // Round coeff.
twoway (scatter treatments orthodox) ///
       (lfit treatments orthodox) ///
	   (scatter treatments orthodox if inlist(cntry, "BG", "GR", "RO", "MD", "RS"), msymbol(o)) ///
	   , xtitle(% Orthodox) ytitle("ART treatments" "per million women 15-44 y.") ///
	     title("{bf:C}", justification(left) bexpand span) ///
	     text(1027 83 "Bulgaria", placement(east)) ///
	     text(950  92 "Greece", placement(east)) ///
	     text(30   90 "Romania", placement(west)) ///
	     text(147  94 "Moldova", placement(west)) ///
	     text(144  82 "Serbia", placement(west)) ///	   
		 legend(order(2 "Linear fit R{char 178} = `r2'") ring(0) pos(2)) name(orthodox, replace) nodraw
		 
regress treatments muslims
local r2 = round(e(r2), .01) // Round coeff.
twoway (scatter treatments muslims) ///
       (lfit treatments muslims) ///
	   (scatter treatments muslims if inlist(cntry, "KZ", "AL", "MK", "CY", "ME"), msymbol(o)) ///
	   , xtitle(% Muslim) ytitle("ART treatments" "per million women 15-44 y.") ///
	     title("{bf:D}", justification(left) bexpand span) ///
	     text(179 70 "Kazakhstan", placement(east)) ///
	     text(93  62 "Albania", placement(east)) ///
	     text(330 34 "Macedonia", placement(east)) ///		 
	     text(565 23 "Cyprus", placement(east)) ///		 	
	     text(320 17.5 "Montenegro", placement(east)) ///		 	
	     legend(order(2 "Linear fit R{char 178} = `r2'") ring(0) pos(1)) name(muslim, replace) nodraw
graph combine protestan catholics orthodox muslim, altshrink ycommon xcommon name(figure5, replace) ysize(7.5) xsize(12)
graph export figure5.eps, preview(on) replace
graph export figure5.pdf, replace

// Table 1:
label var gdp             "GDP per capita (logged)"
label var protestants     "% Protestants"
label var highedwomen "% Highly-educated mid-aged women"
label var index       "ART comprehensive availability"
label var approval    "Avg. ART approval"

eststo clear
eststo: regress treatments gdp 
generate included = (e(sample))
eststo: regress treatments gdp protestants 
eststo: regress treatments gdp protestants highedwomen 
eststo: regress treatments gdp protestants highedwomen  approval
eststo: regress treatments     protestants highedwomen  c.gdp##c.approval
eststo: regress treatments gdp protestants              c.highedwomen##c.approval

esttab using table1.rtf, b(2) label ci(2) replace nomtitle ar2 stats(N r2_a F df_m df_r, labels("Observations" "Adjusted R-squared" "F-test" "df model" "df error") fmt(%6.0f %6.2f %6.2f %6.0f %6.0f)) title("OLS regression models of ART usage, European countries, ca. 2010")


esttab using table1.tex, b(2) label ci(2) replace nomtitle ar2 title("OLS regression models of ART usage, European countries, ca. 2010") booktabs fragment


sum approval gdp if e(sample)

margins, at(approval = (5.1 6.3 7.5) gdp = (9.6 10.2 10.8))
marginsplot, x(gdp) xlabel(9.6 "-1 SD" 10.2 "Average GDP per capita" 10.8 "+1 SD") xtitle("") ///
                        legend(order(6 "+1 SD" 5 "Average" 4 "-1 SD") title(ART approval) pos(11) ring(0)) ///
						recastci(rarea) ciopts(color(gs12)) title("") ///
						ytitle("Predicted ART treatments" "per million women 15-44 y.") name(figure6, replace)
graph export figure6.eps, preview(on) replace
graph export figure6.pdf,             replace						

// Supplementary analyses
// Table A1: different religious groups
eststo clear
eststo: regress treatments gdp protestants highedwomen  approval
eststo: regress treatments gdp catholics   highedwomen  approval
eststo: regress treatments gdp orthodox    highedwomen  approval
eststo: regress treatments gdp muslims     highedwomen  approval

esttab using tableA1.rtf, b(2) label ci(2) replace  ///
                          coeflabels(protestants "% religious group") /// // Label coefficients
						  stats(N r2_a F df_m df_r, labels("Observations" "Adjusted R-squared" "F-test" "df model" "df error") ///
						                            fmt(%6.0f %6.2f %6.2f %6.0f %6.0f)) ///
						  mtitles("Protestants" "Catholics" "Orthodox" "Muslims") ///
						  nonumbers ///
                          rename(catholics protestants orthodox protestants muslims protestants) ///
						  title("OLS regression models of ART usage accounting for different religious groups, European countries, ca. 2010")
						
// Table A2
format treatments gdp index %6.0f
format highedwomen approval protestants catholics orthodox muslims %6.1f
list country treatments gdp highedwomen approval index protestants catholics orthodox muslims, noobs sep(0) table

// Clean up
erase countries.dta
erase europecoordinates.dta
erase mapdata.dta
erase europeoutline.dta
